# Supplementary material for: Simulated Disperser Analysis: determining the number of loci required to genetically identify dispersers
Source: PeerJ. 2018 Mar 29;6:e4573. doi: 10.7717/peerj.4573 (PMC5878929; doi:10.7717/peerj.4573)
Supplement: Supplemental Information 1 [file peerj-06-4573-s005.csv]

loc	rank	pic	nallele	addw	addwloc	addb	addbloc	wsum	bsum	salw	salb
Sta213	1	0.862	13	0.685965517	29	0.862	1	19.893	0.862	250	13
Sta308	2	0.852	13	0.679678571	28	0.857	2	19.031	1.714	237	26
Svu022	3	0.85	12	0.673296296	27	0.854666667	3	18.179	2.564	224	38
Svu017	4	0.829	13	0.6665	26	0.84825	4	17.329	3.393	212	51
Svu013	5	0.813	11	0.66	25	0.8412	5	16.5	4.206	199	62
Svu007	6	0.79	12	0.653625	24	0.832666667	6	15.687	4.996	188	74
Ase18	7	0.784	8	0.647695652	23	0.825714286	7	14.897	5.78	176	82
Svu006	8	0.778	14	0.6415	22	0.81975	8	14.113	6.558	168	96
Sta294	9	0.777	7	0.635	21	0.815	9	13.335	7.335	154	103
Svu016	10	0.775	9	0.6279	20	0.811	10	12.558	8.11	147	112
Svu033	11	0.774	8	0.620157895	19	0.807636364	11	11.783	8.884	138	120
Svu025	12	0.769	8	0.611611111	18	0.804416667	12	11.009	9.653	130	128
Svu038	13	0.768	7	0.602352941	17	0.801615385	13	10.24	10.421	122	135
Sta269	14	0.767	10	0.592	16	0.799142857	14	9.472	11.188	115	145
Svu034	15	0.736	13	0.580333333	15	0.794933333	15	8.705	11.924	105	158
Svu004	16	0.732	10	0.569214286	14	0.791	16	7.969	12.656	92	168
Svu018	17	0.702	11	0.556692308	13	0.785764706	17	7.237	13.358	82	179
Svu012	18	0.697	9	0.544583333	12	0.780833333	18	6.535	14.055	71	188
Svu015	19	0.685	5	0.530727273	11	0.775789474	19	5.838	14.74	62	193
Svu021	20	0.665	5	0.5153	10	0.77025	20	5.153	15.405	57	198
Svu005	21	0.652	15	0.498666667	9	0.764619048	21	4.488	16.057	52	213
6	22	0.627	7	0.4795	8	0.758363636	22	3.836	16.684	37	220
Pca3	23	0.604	5	0.458428571	7	0.751652174	23	3.209	17.288	30	225
Svu030	24	0.586	6	0.434166667	6	0.74475	24	2.605	17.874	25	231
106	25	0.509	4	0.4038	5	0.73532	25	2.019	18.383	19	235
Svu039	26	0.47	4	0.3775	4	0.725115385	26	1.51	18.853	15	239
Ase19	27	0.439	5	0.346666667	3	0.714518519	27	1.04	19.292	11	244
119	28	0.35	4	0.3005	2	0.7015	28	0.601	19.642	6	248
80	29	0.251	2	0.251	1	0.685965517	29	0.251	19.893	2	250
